# Supplementary material for: Preparation of Hot-Pressed Wheat Straw Board by Self-Adhesive Process: Effects of Raw Material Sizes and Acid/Alkali Pretreatment
Source: Materials (Basel). 2024 Nov 28;17(23):5845. doi: 10.3390/ma17235845 (PMC11642262; doi:10.3390/ma17235845)
Supplement: Supplementary file 1 [file materials-17-05845-s001.zip]

Archive with 1 entries (1 files):
- materials-3279596-supplementary.pdf
